# Supplementary material for: Safety and Efficacy of Immune Checkpoint Inhibitors in Human Immunodeficiency Virus-Associated Cancer: A Systematic Scoping Review
Source: Diseases. 2025 Jul 22;13(8):230. doi: 10.3390/diseases13080230 (PMC12385830; doi:10.3390/diseases13080230)
Supplement: Supplementary file 1 [file diseases-13-00230-s001.zip]

Archive with 1 entries (1 files):
- diseases-3645713-supplementary.pdf
